# Supplementary material for: N,N′-Bis(3-chloro­phen­yl)succinamide
Source: Acta Crystallogr Sect E Struct Rep Online. 2011 Mar 26;67(Pt 4):o966. doi: 10.1107/S1600536811010440 (PMC3099800; doi:10.1107/S1600536811010440)
Supplement: Supplementary file 2 [file e-67-0o966-Isup2.hkl]

# 
# h,k,l, Fc-squared, Fo-squared, sigma(Fo-squared) and status flag 
# 
data_I
_shelx_title ' DSC41 P21/C' 
_shelx_refln_list_code          4 
_shelx_F_calc_maximum      138.08 
_exptl_crystal_F_000       348.00 
_reflns_d_resolution_high  0.8000 
 
loop_ 
 _symmetry_equiv_pos_as_xyz 
 'x, y, z' 
 '-x, y+1/2, -z+1/2' 
 '-x, -y, -z' 
 'x, -y-1/2, z-1/2' 
 
_cell_length_a     8.3412 
_cell_length_b     9.6501 
_cell_length_c     9.5485 
_cell_angle_alpha  90.000 
_cell_angle_beta   91.319 
_cell_angle_gamma  90.000 
 
_shelx_F_squared_multiplier     1.000 
 
loop_ 
 _refln_index_h 
 _refln_index_k 
 _refln_index_l 
 _refln_F_squared_calc 
 _refln_F_squared_meas 
 _refln_F_squared_sigma 
 _refln_observed_status 
   2   0   0       62.70       46.37      0.74 o 
   3   0   0     1057.95      953.13      3.24 o 
   4   0   0       55.78       54.33      1.08 o 
   5   0   0      568.88      504.85      3.18 o 
   6   0   0      181.56      183.82      2.25 o 
   7   0   0      302.15      314.37      3.57 o 
   8   0   0       54.63       58.56      2.18 o 
   9   0   0        1.15        1.59      1.68 o 
  10   0   0       14.12       16.12      1.82 o 
   1   1   0      746.67      775.72      2.17 o 
   2   1   0     6017.66     6272.89     63.46 o 
   3   1   0      662.76      663.30      4.29 o 
   4   1   0       68.02       86.66      1.25 o 
   5   1   0       29.49       25.65      0.97 o 
   6   1   0       32.60       26.90      0.91 o 
   7   1   0        1.65        1.39      0.82 o 
   8   1   0        0.01       -0.51      0.97 o 
   9   1   0       31.06       31.92      1.40 o 
  10   1   0        9.28       10.26      1.96 o 
   0   2   0     2377.01     2464.21     15.54 o 
   1   2   0     4216.57     4211.38     43.05 o 
   2   2   0     1148.16     1043.49      2.31 o 
   3   2   0      211.46      175.90      2.03 o 
   4   2   0     1563.67     1538.41      5.86 o 
   5   2   0        9.67       17.77      0.70 o 
   6   2   0      244.67      253.77      2.75 o 
   7   2   0      158.84      162.70      2.75 o 
   8   2   0        9.09       14.09      1.70 o 
   9   2   0        3.47        5.50      1.14 o 
  10   2   0       16.12       18.45      1.40 o 
   1   3   0       72.45       72.36      1.72 o 
   2   3   0       82.75       76.86      2.28 o 
   3   3   0      661.07      673.45      6.00 o 
   4   3   0      277.98      293.51      1.81 o 
   5   3   0       31.59       39.98      0.75 o 
   6   3   0       35.90       38.51      1.02 o 
   7   3   0        1.41        1.37      1.29 o 
   8   3   0        4.87        6.40      1.57 o 
   9   3   0       28.70       28.32      2.34 o 
  10   3   0       51.88       54.55      1.73 o 
   0   4   0       97.75      100.59      0.64 o 
   1   4   0      147.99      153.78      1.30 o 
   2   4   0      608.75      578.80      4.80 o 
   3   4   0      885.32      910.04      2.82 o 
   4   4   0        1.81        0.68      0.63 o 
   5   4   0       15.84       23.13      1.46 o 
   6   4   0      107.51      103.49      3.01 o 
   7   4   0        8.07        9.39      1.39 o 
   8   4   0        1.52        1.31      1.25 o 
   9   4   0       19.69       24.60      1.72 o 
   1   5   0        2.51        3.80      0.30 o 
   2   5   0       23.79       22.97      0.49 o 
   3   5   0      458.56      487.22      8.43 o 
   4   5   0      150.44      159.29      2.74 o 
   5   5   0       19.44       18.78      1.00 o 
   6   5   0       22.40       23.10      1.04 o 
   7   5   0        0.15       -0.85      1.07 o 
   8   5   0       77.79       72.61      2.08 o 
   9   5   0        0.22       -1.58      1.58 o 
   0   6   0      133.74      131.93      1.32 o 
   1   6   0       27.88       29.23      1.26 o 
   2   6   0       10.33       11.35      0.81 o 
   3   6   0        0.84        1.15      1.13 o 
   4   6   0      185.89      195.58      2.85 o 
   5   6   0       75.59       68.93      2.12 o 
   6   6   0       47.24       49.08      2.05 o 
   7   6   0       19.53       18.96      1.91 o 
   1   7   0      203.57      211.88      1.27 o 
   2   7   0      445.24      436.08      2.57 o 
   3   7   0      176.86      172.65      2.71 o 
   4   7   0      221.62      216.59      3.18 o 
   5   7   0        1.15        0.37      1.41 o 
   6   7   0        9.59        9.62      1.79 o 
   7   7   0       49.90       48.01      2.28 o 
   0   8   0      539.60      534.73      6.98 o 
   1   8   0       16.56       18.18      0.85 o 
   2   8   0      204.66      213.21      2.04 o 
   3   8   0        3.16        1.89      1.36 o 
   4   8   0        0.26        1.24      1.41 o 
   5   8   0       59.46       60.39      2.27 o 
   6   8   0        1.55        3.95      1.80 o 
   7   8   0        9.90       15.72      2.08 o 
   1   9   0      428.79      426.57      6.53 o 
   2   9   0        0.76        1.38      0.76 o 
   3   9   0        0.49       -0.80      1.45 o 
   4   9   0        0.16       -0.29      1.56 o 
   5   9   0        3.60        5.55      1.77 o 
   6   9   0        0.90        1.77      1.95 o 
   0  10   0       97.78       99.06      2.43 o 
   1  10   0       96.56       99.11      3.62 o 
   2  10   0       65.99       71.03      1.29 o 
   3  10   0        0.04       -0.82      1.09 o 
   4  10   0       11.14       11.25      1.69 o 
   5  10   0        2.74        9.44      2.04 o 
   1  11   0        0.81        1.66      1.02 o 
   2  11   0        4.97        3.50      1.45 o 
   3  11   0        3.52        7.44      1.16 o 
   4  11   0        0.96        2.12      1.11 o 
   0  12   0        0.04        0.85      1.42 o 
   1  12   0       19.49       22.81      1.65 o 
 -10   1   1       11.29        9.65      1.28 o 
  -9   1   1       16.15       16.07      1.19 o 
  -8   1   1        1.53        1.52      1.08 o 
  -7   1   1       89.19      101.58      1.69 o 
  -6   1   1        5.77        5.28      0.62 o 
  -5   1   1      261.93      247.69      2.33 o 
  -4   1   1       65.65       63.39      0.80 o 
  -3   1   1        4.50        8.69      0.44 o 
  -2   1   1     1358.20     1321.81      9.57 o 
  -1   1   1      910.23     1054.72      2.63 o 
   0   1   1      469.40      532.94      1.72 o 
   1   1   1       59.46       66.03      0.99 o 
   2   1   1    19065.67    18481.25     50.85 o 
   3   1   1      392.66      396.12      3.30 o 
   4   1   1       90.74       79.90      0.81 o 
   5   1   1      390.30      380.13      1.72 o 
   6   1   1       30.46       29.85      0.94 o 
   7   1   1       29.63       27.93      1.39 o 
   8   1   1       48.92       51.03      1.38 o 
   9   1   1       53.87       57.14      2.37 o 
  10   1   1        7.55        9.46      2.65 o 
 -10   2   1       11.43        9.83      1.32 o 
  -9   2   1        0.09       -0.69      1.06 o 
  -8   2   1       50.45       59.70      1.55 o 
  -7   2   1      270.96      283.33      2.46 o 
  -6   2   1       30.09       35.04      1.58 o 
  -5   2   1       91.90       85.05      1.72 o 
  -4   2   1      150.01      159.26      4.54 o 
  -3   2   1        8.49        7.31      0.75 o 
  -2   2   1     1409.54     1429.47      3.07 o 
  -1   2   1        3.31        2.18      0.43 o 
   0   2   1     1599.67     1697.62      6.12 o 
   1   2   1      974.88      972.38      5.85 o 
   2   2   1      906.76      888.91      3.31 o 
   3   2   1     1356.40     1370.54      4.69 o 
   4   2   1      676.16      785.36      4.16 o 
   5   2   1       78.35       85.03      1.16 o 
   6   2   1        1.52        0.94      0.62 o 
   7   2   1        2.70        4.60      0.85 o 
   8   2   1       31.86       30.42      1.80 o 
   9   2   1        6.00        4.49      1.45 o 
  10   2   1        5.13        4.44      1.35 o 
 -10   3   1       54.12       53.09      1.69 o 
  -9   3   1        0.05        1.43      1.32 o 
  -8   3   1        1.60        2.29      0.99 o 
  -7   3   1        4.83        5.58      1.46 o 
  -6   3   1       11.44       11.35      1.33 o 
  -5   3   1       22.05       17.19      2.49 o 
  -4   3   1      352.56      352.17      2.73 o 
  -3   3   1      835.85      927.32      5.34 o 
  -2   3   1      128.16      115.14      0.97 o 
  -1   3   1      368.47      373.72      2.24 o 
   0   3   1      537.58      516.78      1.51 o 
   1   3   1     1925.84     2025.86      9.90 o 
   2   3   1      244.16      246.07      2.50 o 
   3   3   1      485.96      462.47      1.92 o 
   4   3   1      226.36      216.02      1.57 o 
   5   3   1      121.55      120.45      1.68 o 
   6   3   1      271.07      264.67      2.60 o 
   7   3   1       31.08       30.06      1.06 o 
   8   3   1       51.70       48.31      2.02 o 
   9   3   1       28.37       30.31      1.94 o 
  10   3   1        1.57        2.28      1.52 o 
  -9   4   1        7.15       11.95      1.65 o 
  -8   4   1      270.54      283.64      5.21 o 
  -7   4   1        3.31        3.87      1.21 o 
  -6   4   1      281.18      282.90      3.14 o 
  -5   4   1      167.85      151.98      2.15 o 
  -4   4   1       72.62       60.05      1.10 o 
  -3   4   1      381.23      326.59      1.82 o 
  -2   4   1      956.89      928.91      6.54 o 
  -1   4   1     4801.62     4986.03     32.78 o 
   0   4   1        9.60       19.57      0.47 o 
   1   4   1     1091.33     1105.87      1.94 o 
   2   4   1      218.45      187.54      1.38 o 
   3   4   1      260.10      276.73      1.57 o 
   4   4   1      883.91      812.85      4.75 o 
   5   4   1       73.41       75.77      1.21 o 
   6   4   1        0.07        0.61      0.64 o 
   7   4   1       75.92       78.49      1.48 o 
   8   4   1        6.32        5.14      1.34 o 
   9   4   1       30.46       30.00      1.82 o 
  -9   5   1       35.96       34.97      1.39 o 
  -8   5   1        1.53        2.00      1.19 o 
  -7   5   1       32.33       31.87      1.54 o 
  -6   5   1       28.73       24.26      1.41 o 
  -5   5   1      109.38      113.58      3.16 o 
  -4   5   1        0.00       -0.38      0.65 o 
  -3   5   1        0.32        0.33      0.54 o 
  -2   5   1      125.99      156.62      2.44 o 
  -1   5   1      258.39      309.80      1.75 o 
   0   5   1       58.40       61.41      0.78 o 
   1   5   1       85.32       85.26      0.56 o 
   2   5   1      249.48      213.53      7.59 o 
   3   5   1       10.34       13.59      0.57 o 
   4   5   1      141.09      138.15      1.37 o 
   5   5   1       92.77       81.88      1.85 o 
   6   5   1       95.98       98.15      1.48 o 
   7   5   1       22.77       18.64      1.51 o 
  -7   6   1       54.26       60.83      1.95 o 
  -6   6   1      252.82      246.18      2.98 o 
  -5   6   1       69.96       67.09      1.27 o 
  -4   6   1      175.68      165.26      1.64 o 
  -3   6   1      139.88      144.70      1.42 o 
  -2   6   1      556.05      538.40      4.04 o 
  -1   6   1      407.79      429.05      3.78 o 
   0   6   1      862.99      844.26      5.06 o 
   1   6   1      478.39      443.69      2.01 o 
   2   6   1      216.32      200.47      2.50 o 
   3   6   1      166.08      158.45      2.47 o 
   4   6   1        0.52       -0.57      1.34 o 
   5   6   1      176.32      174.71      2.93 o 
   6   6   1       29.51       25.71      1.72 o 
   7   6   1       13.26       16.17      1.70 o 
   8   6   1       38.32       43.57      2.31 o 
  -6   7   1       23.51       22.17      1.89 o 
  -5   7   1       15.94       17.35      1.65 o 
  -4   7   1       50.73       50.47      1.89 o 
  -3   7   1       82.57       86.08      2.07 o 
  -2   7   1       29.49       32.49      0.92 o 
  -1   7   1        0.09        0.35      0.49 o 
   0   7   1        3.83        4.01      0.51 o 
   1   7   1       29.75       29.91      1.01 o 
   2   7   1       57.58       55.58      2.91 o 
   3   7   1      145.47      146.42      2.61 o 
   4   7   1       47.11       49.26      1.93 o 
   5   7   1        5.88        4.79      1.54 o 
   6   7   1        2.44        2.17      1.53 o 
   7   7   1        9.10       12.34      1.91 o 
   8   7   1        4.75        6.65      1.75 o 
  -6   8   1       70.76       70.03      2.54 o 
  -5   8   1      144.28      147.57      3.07 o 
  -4   8   1        5.75        8.54      1.53 o 
  -3   8   1       23.73       24.17      1.65 o 
  -2   8   1      243.18      251.20      2.70 o 
  -1   8   1      129.19      128.70      1.16 o 
   0   8   1      375.77      388.84      4.07 o 
   1   8   1     1573.96     1609.61     13.98 o 
   2   8   1        3.65        3.89      1.72 o 
   3   8   1       15.06       14.44      1.61 o 
   4   8   1        0.02       -1.19      1.52 o 
   5   8   1       12.53       10.27      1.68 o 
   6   8   1        0.01       -0.42      1.60 o 
   7   8   1        7.53        7.84      1.79 o 
  -6   9   1        2.57        6.28      1.94 o 
  -5   9   1        4.98        4.61      1.61 o 
  -4   9   1        5.32        8.17      1.73 o 
  -3   9   1       50.25       44.23      1.37 o 
  -2   9   1        0.00        0.44      0.97 o 
  -1   9   1       97.86      101.98      1.62 o 
   0   9   1      156.77      149.21      1.75 o 
   1   9   1       54.64       54.00      1.11 o 
   2   9   1      160.06      163.54      2.03 o 
   3   9   1       82.01       89.59      2.50 o 
   4   9   1       15.72       16.80      1.88 o 
   5   9   1        2.76        2.79      1.58 o 
   6   9   1        0.27        0.49      1.74 o 
  -5  10   1        0.75        0.70      1.97 o 
  -4  10   1        0.11        0.21      1.20 o 
  -3  10   1       50.95       54.44      1.56 o 
  -2  10   1       13.60        6.27      1.53 o 
  -1  10   1       56.91       63.33      2.08 o 
   0  10   1        4.50        7.35      2.29 o 
   1  10   1       43.07       43.21      1.10 o 
   2  10   1       45.63       44.31      1.39 o 
   3  10   1       67.82       61.12      2.27 o 
   4  10   1       25.74       29.10      1.99 o 
   5  10   1        0.43        2.25      1.66 o 
  -4  11   1       34.81       44.71      1.75 o 
  -3  11   1       43.42       43.33      2.25 o 
  -2  11   1        1.48        1.38      1.59 o 
  -1  11   1       20.53       23.60      1.80 o 
   0  11   1        0.61        0.43      0.94 o 
   1  11   1       26.86       28.86      4.25 o 
   2  11   1        0.13        3.70      1.12 o 
   3  11   1       31.65       30.92      1.35 o 
   4  11   1       50.10       57.50      2.52 o 
   0  12   1        0.02       -1.32      1.32 o 
 -10   0   2        6.60        8.02      1.90 o 
  -9   0   2       91.51      101.99      2.92 o 
  -8   0   2        7.14        7.92      1.50 o 
  -7   0   2      310.19      321.07      3.71 o 
  -6   0   2      277.11      265.21      3.08 o 
  -5   0   2     1446.61     1516.57      6.16 o 
  -4   0   2     1781.85     1677.73      5.71 o 
  -3   0   2      249.38      297.89      2.15 o 
  -2   0   2      836.71      847.88      3.02 o 
  -1   0   2     2245.20     2109.59     16.32 o 
   0   0   2     2749.42     2765.12     17.36 o 
   1   0   2     9132.66     9370.32     34.42 o 
   2   0   2     6687.26     6936.26     22.46 o 
   3   0   2      346.91      332.00      1.49 o 
   4   0   2     1716.04     1730.21      3.76 o 
   5   0   2        2.41        0.27      0.60 o 
   6   0   2        0.07       -0.59      1.19 o 
   7   0   2       39.15       40.58      1.75 o 
   8   0   2       25.06       26.03      1.70 o 
   9   0   2        0.01        0.83      1.41 o 
  10   0   2        0.39       -0.09      1.43 o 
 -10   1   2       19.76       21.34      1.54 o 
  -9   1   2        2.20        1.47      1.13 o 
  -8   1   2       13.64       15.28      1.18 o 
  -7   1   2        0.15        0.08      1.00 o 
  -6   1   2       48.29       47.05      1.23 o 
  -5   1   2      569.41      579.18      2.78 o 
  -4   1   2        3.69        6.46      0.66 o 
  -3   1   2        3.79        5.64      0.50 o 
  -2   1   2      975.86      886.14      8.15 o 
  -1   1   2      242.38      281.77      0.89 o 
   0   1   2      540.63      573.10      1.08 o 
   1   1   2        8.03       23.06      0.39 o 
   2   1   2      328.84      341.82      2.70 o 
   3   1   2      457.08      476.27      3.27 o 
   4   1   2      599.85      576.23      1.94 o 
   5   1   2      154.20      170.85      1.26 o 
   6   1   2       64.39       65.11      1.03 o 
   7   1   2       11.65       13.55      1.55 o 
   8   1   2        0.61        1.54      0.91 o 
   9   1   2        0.28       -1.06      1.06 o 
  10   1   2        7.16        8.91      1.85 o 
 -10   2   2        0.29        0.08      1.29 o 
  -9   2   2       31.29       38.79      1.48 o 
  -8   2   2      235.47      252.28      2.60 o 
  -7   2   2       45.28       51.11      1.67 o 
  -6   2   2      152.78      151.53      1.74 o 
  -5   2   2      942.11      983.08      6.16 o 
  -4   2   2        0.96        1.16      0.28 o 
  -3   2   2     1443.36     1443.23      5.05 o 
  -2   2   2        3.94        5.24      0.41 o 
  -1   2   2     1655.81     1732.78      8.27 o 
   0   2   2      978.36      933.04      2.27 o 
   1   2   2      695.57      710.33      2.85 o 
   2   2   2      681.60      713.54      2.62 o 
   3   2   2        0.07        3.46      0.60 o 
   4   2   2      104.73      116.29      1.29 o 
   5   2   2        1.48        0.84      0.57 o 
   6   2   2       12.63       14.95      0.90 o 
   7   2   2       27.77       27.59      1.10 o 
   8   2   2        2.24       -0.07      0.98 o 
   9   2   2       14.42       13.81      1.79 o 
  10   2   2        3.93        0.15      1.72 o 
  -9   3   2        4.32        4.05      1.09 o 
  -8   3   2       58.96       60.74      1.52 o 
  -7   3   2        2.45        2.51      0.93 o 
  -6   3   2      285.81      272.28      3.12 o 
  -5   3   2        1.42        1.15      0.70 o 
  -4   3   2      203.30      192.44      3.67 o 
  -3   3   2      560.20      564.90      2.13 o 
  -2   3   2      183.56      227.06      4.80 o 
  -1   3   2      859.16      874.33      3.20 o 
   0   3   2     1037.48     1090.81      8.78 o 
   1   3   2      798.53      832.48      3.30 o 
   2   3   2       51.68       43.62      0.78 o 
   3   3   2      701.66      691.99      3.69 o 
   4   3   2      209.41      202.71      2.33 o 
   5   3   2      566.58      572.38      4.06 o 
   6   3   2       12.93       11.94      0.92 o 
   7   3   2        0.14       -0.25      0.71 o 
   8   3   2        6.52        9.36      0.99 o 
   9   3   2        6.89        6.40      1.65 o 
  -9   4   2        0.08        0.23      0.89 o 
  -8   4   2       81.15       79.58      2.62 o 
  -7   4   2      124.54      124.37      1.79 o 
  -6   4   2        1.75        1.39      0.80 o 
  -5   4   2        7.92        7.72      0.77 o 
  -4   4   2      172.48      166.22      2.20 o 
  -3   4   2        0.48        6.33      0.50 o 
  -2   4   2       36.92       46.47      0.52 o 
  -1   4   2     1640.97     1806.30      3.11 o 
   0   4   2      182.70      202.25      2.31 o 
   1   4   2       48.40       61.79      0.72 o 
   2   4   2       87.14       91.08      1.61 o 
   3   4   2       79.27       72.31      1.44 o 
   4   4   2       66.87       59.60      0.97 o 
   5   4   2       21.96       26.70      0.90 o 
   6   4   2       56.63       51.12      2.66 o 
   7   4   2        1.73        1.61      0.73 o 
   8   4   2        0.34        1.01      1.00 o 
   9   4   2        0.01        0.97      1.41 o 
  -9   5   2       31.92       24.31      4.28 o 
  -8   5   2        0.12        0.89      0.89 o 
  -7   5   2       16.60       20.31      1.82 o 
  -6   5   2      111.74      102.90      2.68 o 
  -5   5   2       10.52       10.20      0.80 o 
  -4   5   2      341.08      304.55      8.00 o 
  -3   5   2      115.87      109.05      1.26 o 
  -2   5   2        6.00        0.84      0.39 o 
  -1   5   2      304.50      266.58      1.60 o 
   0   5   2      107.99       95.24      0.82 o 
   1   5   2     2603.82     2692.99      5.32 o 
   2   5   2      178.08      164.64      1.44 o 
   3   5   2      293.07      267.79      2.80 o 
   4   5   2      232.05      225.93      2.88 o 
   5   5   2       86.91       97.99      2.24 o 
   6   5   2      145.21      147.19      2.72 o 
   7   5   2       48.35       55.32      1.38 o 
   8   5   2        4.72        1.97      1.42 o 
  -8   6   2        7.88        6.71      1.49 o 
  -7   6   2       16.82       16.25      1.37 o 
  -6   6   2       13.73       13.81      1.33 o 
  -5   6   2       21.74       20.26      1.21 o 
  -4   6   2       22.56       26.93      1.23 o 
  -3   6   2      170.58      170.38      1.66 o 
  -2   6   2       73.55       70.55      0.75 o 
  -1   6   2       97.99       92.81      0.80 o 
   0   6   2        2.76        4.40      0.42 o 
   1   6   2       37.72       38.80      0.78 o 
   2   6   2       35.21       39.99      0.91 o 
   3   6   2      265.12      262.81      3.04 o 
   4   6   2        7.16        7.28      1.40 o 
   5   6   2      111.78      107.97      2.44 o 
   6   6   2        0.02        1.04      1.52 o 
   7   6   2        6.01        7.60      1.63 o 
   8   6   2        4.89        2.50      1.64 o 
  -4   7   2      168.82      160.82      2.78 o 
  -3   7   2      123.19      126.15      2.40 o 
  -2   7   2      140.53      147.24      3.80 o 
  -1   7   2       48.82       49.53      0.86 o 
   0   7   2      259.44      265.15      2.76 o 
   1   7   2       30.39       30.25      0.75 o 
   2   7   2      405.26      400.96      2.85 o 
   3   7   2     1097.75     1124.14      6.48 o 
   4   7   2       10.29        9.88      1.56 o 
   5   7   2       64.00       62.72      2.13 o 
   6   7   2       12.51       15.07      1.79 o 
   7   7   2       10.26       13.66      1.87 o 
   8   7   2        0.07        0.11      1.68 o 
  -4   8   2       79.95       68.04      2.28 o 
  -3   8   2       14.95       15.70      1.12 o 
  -2   8   2       17.08       15.51      1.03 o 
  -1   8   2       18.53       15.70      1.18 o 
   0   8   2        3.43        2.32      0.68 o 
   1   8   2      253.86      254.84      2.31 o 
   2   8   2       12.42       12.07      1.34 o 
   3   8   2       34.97       38.39      1.95 o 
   4   8   2        4.75        4.00      1.53 o 
   5   8   2        0.57       -0.23      1.51 o 
   6   8   2        0.94        0.63      1.72 o 
   7   8   2        0.97        2.24      1.84 o 
  -4   9   2      127.40      123.46      3.52 o 
  -3   9   2       37.68       41.10      1.39 o 
  -2   9   2        0.01       -0.38      1.32 o 
  -1   9   2      129.40      130.75      1.80 o 
   0   9   2        0.07       -0.08      0.70 o 
   1   9   2       17.86       18.31      1.07 o 
   2   9   2      107.72      107.25      2.50 o 
   3   9   2      298.20      304.49      4.03 o 
   4   9   2       34.51       33.73      1.98 o 
   5   9   2        6.07        4.56      1.69 o 
   6   9   2       12.01       13.89      2.04 o 
  -5  10   2       50.08       53.26      2.35 o 
  -4  10   2        0.24        1.55      1.05 o 
  -3  10   2       47.58       41.64      2.12 o 
  -2  10   2        1.07        2.60      1.62 o 
  -1  10   2       28.07       26.54      1.88 o 
   0  10   2       13.28       14.18      1.02 o 
   1  10   2       12.75       13.81      0.88 o 
   2  10   2       15.97       16.86      1.66 o 
   3  10   2       84.87       81.62      2.62 o 
   4  10   2        0.17        3.21      1.73 o 
   5  10   2       31.14       29.49      2.06 o 
  -3  11   2        0.05       -0.74      1.50 o 
  -2  11   2        0.10        0.82      1.39 o 
  -1  11   2        1.30       -1.66      1.66 o 
   0  11   2        6.29        8.69      1.64 o 
   1  11   2       24.47       26.50      1.29 o 
   2  11   2        8.29        9.08      1.18 o 
   3  11   2        1.45        3.38      1.87 o 
 -10   1   3        0.01        0.56      1.12 o 
  -9   1   3        8.90        9.48      1.26 o 
  -8   1   3        9.17       10.84      1.17 o 
  -7   1   3      148.08      149.42      1.94 o 
  -6   1   3       37.58       32.16      1.45 o 
  -5   1   3      278.06      226.58      2.57 o 
  -4   1   3      523.85      516.36      3.26 o 
  -3   1   3     4119.42     4008.37     22.91 o 
  -2   1   3     1485.71     1448.42      3.43 o 
  -1   1   3      508.78      495.42      2.76 o 
   0   1   3     1542.20     1505.85      2.75 o 
   1   1   3     1058.79     1008.46      2.11 o 
   2   1   3        4.15        1.76      0.26 o 
   3   1   3     2488.97     2478.39     18.06 o 
   4   1   3     1802.00     1844.74      3.21 o 
   5   1   3      153.37      135.35      1.21 o 
   6   1   3        2.09        6.13      0.69 o 
   7   1   3       26.86       26.96      1.18 o 
   8   1   3       11.94       17.45      1.17 o 
   9   1   3        3.50        1.09      1.45 o 
 -10   2   3       17.25       20.94      2.20 o 
  -9   2   3        1.79        2.13      1.08 o 
  -8   2   3        8.52        8.19      1.26 o 
  -7   2   3       34.18       31.72      1.17 o 
  -6   2   3      183.52      193.68      2.75 o 
  -5   2   3      105.44      110.59      1.40 o 
  -4   2   3      177.63      181.17      1.48 o 
  -3   2   3       60.50       62.08      1.32 o 
  -2   2   3      245.73      271.68      2.09 o 
  -1   2   3       14.32       18.00      0.39 o 
   0   2   3       92.11      105.20      1.30 o 
   1   2   3        0.06        0.86      0.29 o 
   2   2   3      368.58      434.27      2.24 o 
   3   2   3       55.14       54.37      1.62 o 
   4   2   3      661.01      714.31      9.74 o 
   5   2   3      121.02      127.45      1.24 o 
   6   2   3      128.29      127.06      1.36 o 
   7   2   3       65.26       62.25      1.14 o 
   8   2   3        0.76        1.18      1.41 o 
   9   2   3        2.03        0.89      1.57 o 
  -9   3   3        0.13       -1.02      1.02 o 
  -8   3   3       10.81        9.36      1.06 o 
  -7   3   3       17.15       17.24      1.10 o 
  -6   3   3      393.92      392.84      2.65 o 
  -5   3   3      268.55      253.02      4.56 o 
  -4   3   3      166.43      163.64      1.45 o 
  -3   3   3      684.10      695.06      4.16 o 
  -2   3   3       62.34       49.94      0.58 o 
  -1   3   3     1096.55     1056.63      2.81 o 
   0   3   3       33.95       57.90      0.83 o 
   1   3   3     1379.11     1402.94      4.86 o 
   2   3   3     1513.57     1562.03     10.82 o 
   3   3   3       98.22       84.98      1.58 o 
   4   3   3      396.04      375.82      3.15 o 
   5   3   3        3.45        2.49      1.04 o 
   6   3   3        0.52        0.49      0.88 o 
   7   3   3       66.59       70.10      1.41 o 
   8   3   3        2.79        3.09      0.78 o 
   9   3   3        1.70        0.66      1.00 o 
  -9   4   3        1.15        1.53      2.22 o 
  -8   4   3        1.12        3.70      1.74 o 
  -7   4   3      276.50      277.83      2.47 o 
  -6   4   3      339.17      354.25      2.97 o 
  -5   4   3       46.18       42.34      1.03 o 
  -4   4   3        7.17        5.82      0.64 o 
  -3   4   3      323.80      295.75      1.66 o 
  -2   4   3       39.88       45.43      0.69 o 
  -1   4   3       20.28       28.09      0.76 o 
   0   4   3     1827.88     1989.35      6.14 o 
   1   4   3      151.59      166.32      1.90 o 
   2   4   3      107.32      110.83      1.25 o 
   3   4   3      209.36      209.25      2.47 o 
   4   4   3        9.53        8.44      1.16 o 
   5   4   3        3.53        2.39      1.27 o 
   6   4   3       15.11       13.99      0.75 o 
   7   4   3       54.47       54.35      1.83 o 
   8   4   3        0.04       -0.65      1.00 o 
  -9   5   3       22.04       20.62      1.69 o 
  -8   5   3        1.73       -0.09      1.42 o 
  -7   5   3       19.97       18.84      1.48 o 
  -6   5   3       53.02       51.36      1.80 o 
  -5   5   3      160.48      152.76      2.40 o 
  -4   5   3        0.77        0.55      0.97 o 
  -3   5   3       28.52       26.97      0.88 o 
  -2   5   3      347.31      359.23      2.16 o 
  -1   5   3      286.46      310.58      6.16 o 
   0   5   3      223.24      204.09      1.61 o 
   1   5   3      183.06      218.17      2.03 o 
   2   5   3        1.44        1.62      0.66 o 
   3   5   3        1.59        0.97      1.13 o 
   4   5   3        3.90        0.65      1.23 o 
   5   5   3       44.59       43.50      1.77 o 
   6   5   3       31.24       24.24      1.71 o 
   7   5   3       14.94       17.17      1.10 o 
   8   5   3        2.54        4.62      1.13 o 
   9   5   3        0.34        1.78      1.75 o 
  -8   6   3       38.00       37.40      1.78 o 
  -7   6   3      124.95      111.19      2.51 o 
  -6   6   3       38.62       38.48      1.66 o 
  -5   6   3       48.57       40.32      1.55 o 
  -4   6   3      133.58      135.25      2.23 o 
  -3   6   3        0.73        1.42      0.75 o 
  -2   6   3       35.13       32.05      0.95 o 
  -1   6   3       10.16        9.60      0.57 o 
   0   6   3       15.08       15.61      0.78 o 
   1   6   3       76.09       82.08      1.02 o 
   2   6   3        6.65        6.63      0.73 o 
   3   6   3        9.99       10.56      1.30 o 
   4   6   3        5.72        6.91      1.46 o 
   5   6   3      188.47      185.63      3.03 o 
   6   6   3        0.01        0.11      1.42 o 
   7   6   3        1.22        2.51      1.41 o 
   8   6   3       24.82       28.47      2.08 o 
  -7   7   3       14.60       13.72      1.54 o 
  -6   7   3        2.59        3.39      1.19 o 
  -5   7   3       12.02       11.51      1.26 o 
  -4   7   3       29.69       27.09      1.04 o 
  -3   7   3       47.91       40.57      1.13 o 
  -2   7   3       13.95       15.29      0.86 o 
  -1   7   3        9.75        7.27      0.75 o 
   0   7   3        4.47        3.93      0.61 o 
   1   7   3        5.48        4.62      0.63 o 
   2   7   3        7.89       11.09      1.39 o 
   3   7   3      271.48      260.37      3.29 o 
   4   7   3        0.50        2.12      1.40 o 
   5   7   3       60.80       51.03      2.05 o 
   6   7   3        7.73        7.12      1.71 o 
   7   7   3       12.54       14.30      1.87 o 
   8   7   3        1.05        7.25      1.84 o 
  -5   8   3       26.49       28.04      1.86 o 
  -4   8   3      130.16      118.21      2.73 o 
  -3   8   3       17.10       16.62      1.66 o 
  -2   8   3       85.44       74.76      2.29 o 
  -1   8   3        1.16       -0.12      1.31 o 
   0   8   3        0.39       -0.92      0.92 o 
   1   8   3       98.34       96.39      1.63 o 
   2   8   3       34.23       33.12      1.67 o 
   3   8   3      173.91      164.45      2.83 o 
   4   8   3       54.93       51.60      2.17 o 
   5   8   3      131.78      124.63      2.91 o 
   6   8   3        0.63       -0.89      1.48 o 
   7   8   3        8.27        8.69      1.68 o 
  -6   9   3        4.39        2.86      1.58 o 
  -5   9   3       19.99       27.43      2.02 o 
  -4   9   3       36.88       42.58      2.23 o 
  -3   9   3       42.82       43.71      2.00 o 
  -2   9   3       34.18       36.14      2.05 o 
  -1   9   3      116.49      109.16      7.68 o 
   0   9   3        4.28        7.46      1.01 o 
   1   9   3       35.37       30.16      1.24 o 
   2   9   3       15.05       15.24      1.46 o 
   3   9   3       14.75       15.06      1.62 o 
   4   9   3       31.64       34.99      1.94 o 
   5   9   3       90.55       92.17      2.69 o 
   6   9   3        3.57        5.76      1.80 o 
  -5  10   3       12.25       14.15      1.84 o 
  -4  10   3        0.01       -1.40      1.40 o 
  -3  10   3        0.39        1.25      1.71 o 
  -2  10   3       14.97       13.46      1.81 o 
  -1  10   3        6.27        4.04      1.61 o 
   0  10   3        0.46        0.37      1.03 o 
   1  10   3        1.23        0.97      0.95 o 
   2  10   3        0.12        0.78      1.33 o 
   3  10   3        0.68        1.85      1.77 o 
   4  10   3       18.70       19.39      1.81 o 
   5  10   3       11.95       11.41      2.10 o 
  -3  11   3       72.85       83.84      2.75 o 
  -2  11   3        2.88       -1.41      1.77 o 
  -1  11   3        5.98        8.42      1.53 o 
   0  11   3       18.25       22.15      1.80 o 
   1  11   3       68.61       69.89      2.36 o 
   2  11   3       12.38       18.13      1.95 o 
   3  11   3        0.03       -1.57      1.57 o 
  -9   0   4        3.39        5.62      1.57 o 
  -8   0   4      135.25      140.06      2.86 o 
  -7   0   4        0.02        0.91      1.38 o 
  -6   0   4       10.64        9.09      1.35 o 
  -5   0   4        7.21        3.86      1.06 o 
  -4   0   4      230.55      228.89      2.42 o 
  -3   0   4      137.74      149.57     23.32 o 
  -2   0   4        3.58        3.31      0.78 o 
  -1   0   4     4245.44     4723.88     33.59 o 
   0   0   4      214.03      191.21      1.74 o 
   1   0   4        3.45        4.15      0.68 o 
   2   0   4     1362.25     1399.13      5.51 o 
   3   0   4       48.87       74.81      2.05 o 
   4   0   4       27.58       31.00      0.79 o 
   5   0   4      419.53      384.80      3.59 o 
   6   0   4      283.19      291.06      3.43 o 
   7   0   4       15.90       12.92      1.64 o 
   8   0   4       40.10       42.73      2.14 o 
   9   0   4        4.21        1.94      1.65 o 
  -9   1   4       14.87       16.22      1.58 o 
  -8   1   4       15.82       14.93      1.17 o 
  -7   1   4        0.79       -0.05      0.87 o 
  -6   1   4       20.57       19.99      1.41 o 
  -5   1   4        0.74        0.94      0.72 o 
  -4   1   4       28.69       29.03      0.87 o 
  -3   1   4      263.87      273.27      2.11 o 
  -2   1   4      161.04      159.85      1.78 o 
  -1   1   4        6.91        7.04      0.31 o 
   0   1   4      835.66      858.38      4.97 o 
   1   1   4      115.12      145.60      1.08 o 
   2   1   4      295.23      289.55      1.32 o 
   3   1   4        0.02        0.02      0.34 o 
   4   1   4      210.45      213.61      3.84 o 
   5   1   4       97.92       94.28      1.12 o 
   6   1   4      214.52      208.08      2.14 o 
   7   1   4        2.27        1.38      0.99 o 
   8   1   4        8.99        7.43      1.66 o 
   9   1   4        0.59        0.46      0.98 o 
  -9   2   4        2.26        1.80      1.06 o 
  -8   2   4        0.19        1.11      1.33 o 
  -7   2   4       39.99       40.05      1.25 o 
  -6   2   4      119.46      119.33      2.59 o 
  -5   2   4        7.83        7.69      0.82 o 
  -4   2   4       42.11       47.44      1.84 o 
  -3   2   4       58.17       42.42      0.64 o 
  -2   2   4      175.10      167.88      1.02 o 
  -1   2   4      197.62      202.42      0.77 o 
   0   2   4      345.46      316.46      1.15 o 
   1   2   4      107.98      101.18      0.75 o 
   2   2   4       57.41       72.05      1.00 o 
   3   2   4      209.48      201.27      2.03 o 
   4   2   4       51.57       54.06      1.04 o 
   5   2   4      163.73      155.07      1.73 o 
   6   2   4      305.94      296.54      2.53 o 
   7   2   4        0.71        0.81      1.00 o 
   8   2   4        0.06        0.56      1.01 o 
   9   2   4       19.43       16.95      1.86 o 
  -9   3   4       15.36       18.46      1.34 o 
  -8   3   4       70.73       73.33      1.62 o 
  -7   3   4        2.78        1.18      0.94 o 
  -6   3   4        0.68        1.54      0.90 o 
  -5   3   4      530.13      490.95      8.35 o 
  -4   3   4      837.55      789.04      5.21 o 
  -3   3   4       55.14       48.52      0.87 o 
  -2   3   4      955.81      969.41      4.83 o 
  -1   3   4      228.84      207.95      1.07 o 
   0   3   4       94.31       74.94      1.27 o 
   1   3   4      330.94      356.41      3.93 o 
   2   3   4     1047.97     1087.12      6.43 o 
   3   3   4        2.05        2.09      0.56 o 
   4   3   4       76.24       76.34      1.24 o 
   5   3   4       21.78       25.37      1.08 o 
   6   3   4      166.96      168.30      2.53 o 
   7   3   4        5.14       10.21      0.99 o 
   8   3   4       11.54        4.52      1.58 o 
   9   3   4        5.78        4.21      1.63 o 
  -9   4   4        1.28        0.77      0.89 o 
  -8   4   4        6.56        5.83      1.01 o 
  -7   4   4        7.25        6.77      0.96 o 
  -6   4   4      188.95      180.34      5.79 o 
  -5   4   4       65.58       72.13      1.28 o 
  -4   4   4      273.55      284.74      1.62 o 
  -3   4   4      106.87      102.32      0.94 o 
  -2   4   4        4.98        3.46      0.64 o 
  -1   4   4      314.67      362.77      2.12 o 
   0   4   4       63.83       62.90      1.41 o 
   1   4   4       31.86       45.23      1.33 o 
   2   4   4       37.15       35.98      0.93 o 
   3   4   4       67.93       61.77      1.16 o 
   4   4   4       44.85       38.13      1.48 o 
   5   4   4       32.05       29.68      1.55 o 
   6   4   4       22.22       16.58      1.56 o 
   7   4   4        7.77        6.23      1.15 o 
   8   4   4        2.48        7.38      1.96 o 
   9   4   4        0.01       -0.22      1.33 o 
  -8   5   4        4.64        7.49      1.44 o 
  -7   5   4        0.03        1.67      1.35 o 
  -6   5   4       86.61       89.93      2.30 o 
  -5   5   4      487.89      462.96      4.15 o 
  -4   5   4      820.05      813.75      4.31 o 
  -3   5   4      292.57      284.91      2.71 o 
  -2   5   4      395.40      373.39      2.35 o 
  -1   5   4      285.02      275.64      2.03 o 
   0   5   4      247.12      214.41      3.23 o 
   1   5   4        4.81        1.31      0.90 o 
   2   5   4      685.49      701.61      6.23 o 
   3   5   4      194.63      201.48      1.90 o 
   4   5   4      172.79      171.62      2.61 o 
   5   5   4       21.47       28.68      1.64 o 
   6   5   4        9.05       10.38      1.54 o 
   7   5   4        5.93        4.83      1.71 o 
   8   5   4        7.59        8.44      1.03 o 
  -8   6   4       11.36        8.17      1.38 o 
  -7   6   4       18.71       16.62      1.49 o 
  -6   6   4        6.45        5.63      1.38 o 
  -5   6   4        6.88        7.22      0.93 o 
  -4   6   4       18.58       17.42      1.07 o 
  -3   6   4       28.12       29.35      1.55 o 
  -2   6   4        2.88        2.62      0.77 o 
  -1   6   4        2.29        3.27      0.77 o 
   0   6   4       37.33       36.22      1.02 o 
   1   6   4       19.64       24.49      0.93 o 
   2   6   4       54.90       49.60      1.14 o 
   3   6   4       97.48      100.05      3.16 o 
   4   6   4       13.43       17.85      1.48 o 
   5   6   4      105.92      112.43      2.58 o 
   6   6   4        7.02        4.26      1.59 o 
   7   6   4       48.09       41.58      2.18 o 
   8   6   4        0.67       -0.85      1.04 o 
  -7   7   4       38.35       47.95      2.01 o 
  -6   7   4       73.19       77.99      1.67 o 
  -5   7   4       84.69       83.70      3.16 o 
  -4   7   4       70.74       78.16      1.49 o 
  -3   7   4      210.09      198.45      2.36 o 
  -2   7   4      551.68      528.21      3.10 o 
  -1   7   4       89.00       92.40      1.95 o 
   0   7   4      103.15      103.66      1.52 o 
   1   7   4       53.94       54.19      1.21 o 
   2   7   4       63.82       61.47      2.09 o 
   3   7   4        0.80        0.64      0.82 o 
   4   7   4      151.85      144.17      2.71 o 
   5   7   4      105.98      116.16      2.71 o 
   6   7   4        0.03        1.04      1.43 o 
   7   7   4        3.86        0.34      1.76 o 
  -7   8   4        1.20       -0.69      1.59 o 
  -6   8   4       14.69       15.08      1.84 o 
  -5   8   4        0.02        0.83      1.33 o 
  -4   8   4       21.38       19.65      1.60 o 
  -3   8   4        0.16       -0.03      1.35 o 
  -2   8   4       23.27       14.39      1.74 o 
  -1   8   4        4.55        3.95      0.86 o 
   0   8   4        0.10        1.10      0.69 o 
   1   8   4       12.00       13.46      0.93 o 
   2   8   4        0.06       -0.46      0.79 o 
   3   8   4       12.51       12.14      1.50 o 
   4   8   4        8.33        9.20      1.58 o 
   5   8   4        6.92        6.56      1.71 o 
   6   8   4        9.09       10.97      1.92 o 
  -6   9   4        9.56       11.64      1.67 o 
  -5   9   4       11.49       16.33      1.73 o 
  -4   9   4        0.97        0.51      1.47 o 
  -3   9   4       87.18       87.55      2.63 o 
  -2   9   4      171.22      154.12      3.20 o 
  -1   9   4       30.89       31.36      2.29 o 
   0   9   4        6.83        5.76      1.24 o 
   1   9   4       32.00       30.78      1.77 o 
   2   9   4        0.14        0.39      1.42 o 
   3   9   4        0.55        0.74      1.50 o 
   4   9   4       25.47       29.40      2.08 o 
   5   9   4       34.50       29.23      2.13 o 
  -4  10   4       20.92       18.69      2.05 o 
  -3  10   4        2.06        1.02      1.69 o 
  -2  10   4        0.23        0.24      1.67 o 
  -1  10   4       10.44        9.62      1.78 o 
   0  10   4        4.63        4.08      0.95 o 
   1  10   4        0.42       -0.64      1.42 o 
   2  10   4        3.94        7.69      1.58 o 
   3  10   4       31.83       30.34      1.83 o 
   4  10   4        1.89       -1.72      1.72 o 
  -2  11   4        1.39        2.59      1.92 o 
  -1  11   4        6.10       12.27      1.91 o 
   0  11   4       10.22        6.51      1.06 o 
   1  11   4        3.85        8.63      1.53 o 
   2  11   4        2.09        0.24      1.52 o 
  -9   1   5        9.71       12.44      1.29 o 
  -8   1   5       40.13       40.62      1.34 o 
  -7   1   5      104.79      107.24      4.05 o 
  -6   1   5      368.31      337.64      2.58 o 
  -5   1   5      253.18      256.55      6.29 o 
  -4   1   5      376.09      327.72      2.26 o 
  -3   1   5      177.99      145.63      1.41 o 
  -2   1   5     1398.35     1508.36      5.92 o 
  -1   1   5     1130.15     1117.90      2.37 o 
   0   1   5      294.83      309.66      1.31 o 
   1   1   5       41.10       64.01      0.94 o 
   2   1   5       37.04       43.82      0.68 o 
   3   1   5      102.21       99.79      0.88 o 
   4   1   5        0.47        0.25      0.55 o 
   5   1   5      147.98      167.57      2.41 o 
   6   1   5        8.66        8.47      1.11 o 
   7   1   5        3.21        1.56      1.02 o 
   8   1   5       17.87        9.22      1.21 o 
   9   1   5        1.42        3.25      1.29 o 
  -9   2   5        2.79        1.74      1.14 o 
  -8   2   5        0.64        0.75      1.05 o 
  -7   2   5        0.76        0.40      0.86 o 
  -6   2   5       18.24       19.29      1.00 o 
  -5   2   5        4.22        4.39      0.80 o 
  -4   2   5        0.07       -0.19      0.68 o 
  -3   2   5       95.84       98.92      1.21 o 
  -2   2   5       38.22       29.46      0.60 o 
  -1   2   5        0.86        0.62      0.31 o 
   0   2   5      418.90      420.25      2.48 o 
   1   2   5       11.37       10.81      0.46 o 
   2   2   5      231.90      213.74      1.77 o 
   3   2   5        0.87        1.50      0.56 o 
   4   2   5      475.60      491.40      2.65 o 
   5   2   5       40.16       32.55      1.07 o 
   6   2   5       39.97       37.01      0.98 o 
   7   2   5       49.46       53.06      1.52 o 
   8   2   5       60.90       57.63      1.60 o 
   9   2   5        4.69        2.22      1.80 o 
  -9   3   5       15.27       14.18      1.28 o 
  -8   3   5       44.10       43.45      2.08 o 
  -7   3   5        7.85        9.56      0.95 o 
  -6   3   5       12.96       12.61      1.39 o 
  -5   3   5       32.84       36.00      1.22 o 
  -4   3   5      854.20      846.05      2.79 o 
  -3   3   5      475.90      464.03      4.32 o 
  -2   3   5       42.19       44.75      0.70 o 
  -1   3   5      111.07      110.04      3.28 o 
   0   3   5        4.05        2.64      0.43 o 
   1   3   5       38.54       32.34      0.56 o 
   2   3   5       45.59       51.60      1.00 o 
   3   3   5       81.14       93.02      1.08 o 
   4   3   5      115.66      118.76      2.51 o 
   5   3   5        0.65        0.89      0.89 o 
   6   3   5       26.05       26.69      1.15 o 
   7   3   5       24.40       19.99      1.14 o 
   8   3   5       23.57       17.24      1.76 o 
   9   3   5        1.28        3.82      1.61 o 
  -8   4   5        0.37        1.23      1.46 o 
  -7   4   5       37.38       33.34      1.72 o 
  -6   4   5       17.33       16.07      1.58 o 
  -5   4   5      242.99      247.29      2.14 o 
  -4   4   5        0.65       -0.21      0.79 o 
  -3   4   5      229.87      221.16      1.93 o 
  -2   4   5      821.00      801.63      3.35 o 
  -1   4   5        4.22        5.61      0.70 o 
   0   4   5      697.36      714.87      4.36 o 
   1   4   5       63.53       61.84      1.61 o 
   2   4   5        1.72        1.87      1.01 o 
   3   4   5      134.30      150.11      1.69 o 
   4   4   5       97.28       90.58      2.02 o 
   5   4   5       33.28       36.75      1.56 o 
   6   4   5       61.32       66.24      1.50 o 
   7   4   5        9.69        8.99      1.14 o 
   8   4   5       39.97       42.01      1.99 o 
  -8   5   5        2.16        0.80      1.57 o 
  -7   5   5       33.14       33.67      1.91 o 
  -6   5   5       30.31       26.65      1.55 o 
  -5   5   5        3.05        2.29      0.85 o 
  -4   5   5      207.19      210.63      2.59 o 
  -3   5   5       42.58       44.59      1.16 o 
  -2   5   5       76.25       75.97      2.11 o 
  -1   5   5        0.01        0.48      0.74 o 
   0   5   5       47.46       43.76      1.50 o 
   1   5   5      130.17      127.84      2.21 o 
   2   5   5       37.75       35.13      1.99 o 
   3   5   5       11.05       15.38      0.99 o 
   4   5   5       49.44       49.85      1.77 o 
   5   5   5        2.10        1.65      1.26 o 
   6   5   5        0.52       -1.38      1.38 o 
   7   5   5       28.17       26.77      1.24 o 
   8   5   5        4.08        5.10      2.22 o 
  -8   6   5        1.15        0.40      1.40 o 
  -7   6   5       10.21        8.95      1.39 o 
  -6   6   5        1.88        1.23      0.81 o 
  -5   6   5        1.28        0.92      0.84 o 
  -4   6   5       28.25       33.48      2.06 o 
  -3   6   5       30.91       31.69      1.15 o 
  -2   6   5      344.42      348.02      3.90 o 
  -1   6   5      145.37      142.43      1.89 o 
   0   6   5      221.67      205.31      2.73 o 
   1   6   5      137.76      142.33      2.37 o 
   2   6   5      122.93      125.51      1.69 o 
   3   6   5        4.48        2.86      0.90 o 
   4   6   5      147.08      140.04      2.68 o 
   5   6   5        3.63        4.11      1.37 o 
   6   6   5       70.72       64.17      2.30 o 
   7   6   5       65.98       75.51      2.59 o 
  -7   7   5        0.00       -1.18      1.30 o 
  -6   7   5       25.90       23.92      1.14 o 
  -5   7   5        0.00       -0.12      1.01 o 
  -4   7   5       85.06       72.75      1.50 o 
  -3   7   5        6.87        6.69      0.91 o 
  -2   7   5       28.38       18.65      1.04 o 
  -1   7   5       64.93       67.19      1.42 o 
   0   7   5        2.79        3.33      1.05 o 
   1   7   5        5.20        5.44      0.90 o 
   2   7   5       32.43       30.80      1.74 o 
   3   7   5       10.87        8.38      0.91 o 
   4   7   5       20.15       19.22      1.55 o 
   5   7   5      136.66      136.17      2.91 o 
   6   7   5       18.33       15.19      1.65 o 
   7   7   5       12.52        9.47      1.83 o 
  -6   8   5       23.51       23.00      1.29 o 
  -5   8   5       39.87       49.15      1.46 o 
  -4   8   5       20.74       19.59      2.13 o 
  -3   8   5       29.74       34.69      1.19 o 
  -2   8   5       11.66        6.09      0.97 o 
  -1   8   5      121.08      115.42      1.75 o 
   0   8   5      386.82      400.32      3.93 o 
   1   8   5        6.81        7.85      0.89 o 
   2   8   5       27.73       26.56      1.15 o 
   3   8   5       58.69       58.29      3.20 o 
   4   8   5        0.31       -0.98      1.35 o 
   5   8   5        1.00        4.25      1.80 o 
   6   8   5       35.56       30.82      1.99 o 
  -5   9   5       34.66       44.39      2.11 o 
  -4   9   5        7.31        8.16      1.50 o 
  -3   9   5       24.79       19.22      2.00 o 
  -2   9   5      108.95      109.24      2.94 o 
  -1   9   5        1.81        3.09      1.64 o 
   0   9   5       96.43       81.28      2.37 o 
   1   9   5        9.59       11.72      1.65 o 
   2   9   5        0.32       -0.36      1.48 o 
   3   9   5       23.38       24.55      1.82 o 
   4   9   5        1.21        0.49      1.44 o 
   5   9   5        0.02       -0.99      1.50 o 
  -3  10   5        0.15        2.16      1.52 o 
  -2  10   5       23.47       29.07      1.97 o 
  -1  10   5       29.62       32.35      1.33 o 
   0  10   5       20.26       17.56      1.73 o 
   1  10   5       59.41       54.36      2.14 o 
   2  10   5       16.98       12.91      1.82 o 
   3  10   5        1.37        0.15      1.54 o 
  -9   0   6        1.20        1.37      1.59 o 
  -8   0   6      195.40      191.07      3.46 o 
  -7   0   6        2.15        0.68      1.32 o 
  -6   0   6        5.11        4.26      1.15 o 
  -5   0   6      497.61      479.30      4.09 o 
  -4   0   6      138.07      113.77      2.13 o 
  -3   0   6      748.51      754.40      4.57 o 
  -2   0   6      301.21      292.44      2.79 o 
  -1   0   6        0.71        1.85      0.96 o 
   0   0   6     2139.20     2357.06      7.18 o 
   1   0   6      918.46      892.12      4.54 o 
   2   0   6      323.37      337.29      2.08 o 
   3   0   6       42.32       35.67      0.97 o 
   4   0   6       55.94       61.99      1.81 o 
   5   0   6       79.52       82.04      2.13 o 
   6   0   6        0.13        1.15      1.34 o 
   7   0   6      139.39      154.67      3.12 o 
   8   0   6        1.26        2.10      1.81 o 
  -9   1   6        0.33        0.19      1.18 o 
  -8   1   6        0.16       -0.59      1.03 o 
  -7   1   6       78.04       76.28      1.54 o 
  -6   1   6       22.00       23.05      1.06 o 
  -5   1   6       74.18       73.16      1.34 o 
  -4   1   6       69.08       67.54      1.25 o 
  -3   1   6       47.51       56.08      1.96 o 
  -2   1   6      176.23      202.14      1.68 o 
  -1   1   6       63.00       71.20      1.39 o 
   0   1   6       22.76       24.28      0.57 o 
   1   1   6      249.17      279.00      1.48 o 
   2   1   6       77.02       86.43      0.96 o 
   3   1   6       16.95       17.68      0.74 o 
   4   1   6        5.95        5.45      0.65 o 
   5   1   6        0.83        1.27      0.94 o 
   6   1   6       86.90       86.16      2.11 o 
   7   1   6       26.07       23.24      1.30 o 
   8   1   6       20.17       19.07      1.28 o 
  -8   2   6       19.49       19.38      1.60 o 
  -7   2   6       31.65       34.41      2.13 o 
  -6   2   6      137.48      133.80      1.81 o 
  -5   2   6        0.75        0.65      0.76 o 
  -4   2   6      399.21      394.28      2.52 o 
  -3   2   6       45.03       42.62      1.02 o 
  -2   2   6      311.78      317.27      7.82 o 
  -1   2   6     1195.98     1124.64     18.71 o 
   0   2   6      208.30      200.07      1.18 o 
   1   2   6      776.39      758.55      2.32 o 
   2   2   6      127.27      122.91      1.10 o 
   3   2   6       26.64       20.09      0.75 o 
   4   2   6        0.27        0.31      0.76 o 
   5   2   6       82.86       87.71      1.93 o 
   6   2   6       24.82       29.46      1.32 o 
   7   2   6       29.89       28.72      1.34 o 
   8   2   6       33.87       39.20      3.38 o 
  -8   3   6       15.68       14.91      1.20 o 
  -7   3   6       36.74       37.09      1.26 o 
  -6   3   6       72.56       67.88      1.93 o 
  -5   3   6        2.78        3.23      1.26 o 
  -4   3   6        5.08        5.00      0.78 o 
  -3   3   6     1094.97     1060.18      4.58 o 
  -2   3   6        1.41        1.25      0.64 o 
  -1   3   6        5.15        4.50      1.15 o 
   0   3   6       16.26       13.39      1.22 o 
   1   3   6       47.72       46.87      1.85 o 
   2   3   6       92.08       86.35      1.28 o 
   3   3   6       44.56       43.78      1.13 o 
   4   3   6        1.40        2.96      0.83 o 
   5   3   6        9.61       10.21      1.13 o 
   6   3   6       10.14        4.95      0.96 o 
   7   3   6        5.09        4.72      1.18 o 
   8   3   6        6.91        2.00      1.69 o 
  -8   4   6       17.14       16.98      1.69 o 
  -7   4   6        8.45        9.23      1.64 o 
  -6   4   6       94.89       93.30      2.42 o 
  -5   4   6       44.49       46.75      1.80 o 
  -4   4   6       39.73       37.16      1.68 o 
  -3   4   6        1.06        1.32      0.85 o 
  -2   4   6      842.19      865.42      9.48 o 
  -1   4   6      194.58      196.29      2.69 o 
   0   4   6        6.23        5.63      1.17 o 
   1   4   6      201.72      204.73      2.77 o 
   2   4   6        9.08        6.05      1.22 o 
   3   4   6        0.51        0.91      0.82 o 
   4   4   6       19.45       16.67      1.34 o 
   5   4   6        4.72        3.69      1.14 o 
   6   4   6        3.92        2.74      1.07 o 
   7   4   6        3.33        2.79      1.34 o 
   8   4   6        9.25       10.00      1.71 o 
  -8   5   6       30.63       31.31      1.92 o 
  -7   5   6       32.21       36.65      1.99 o 
  -6   5   6       30.18       30.67      1.89 o 
  -5   5   6        0.08       -0.16      1.26 o 
  -4   5   6       28.99       28.78      1.09 o 
  -3   5   6      722.77      720.90      3.64 o 
  -2   5   6       79.63       79.84      1.44 o 
  -1   5   6      166.10      159.11      2.56 o 
   0   5   6      151.02      165.23      2.58 o 
   1   5   6       35.34       35.31      1.61 o 
   2   5   6       17.73       18.06      1.36 o 
   3   5   6       27.62       25.81      1.79 o 
   4   5   6       24.22       23.21      1.53 o 
   5   5   6        0.48        0.37      1.31 o 
   6   5   6        0.38       -1.48      1.48 o 
   7   5   6        4.41        6.75      1.13 o 
  -7   6   6        0.01       -1.27      1.47 o 
  -6   6   6        1.56        2.64      1.19 o 
  -5   6   6       39.84       41.67      1.31 o 
  -4   6   6       44.04       38.65      1.26 o 
  -3   6   6       71.61       69.87      3.59 o 
  -2   6   6       21.23       23.39      1.46 o 
  -1   6   6        3.24        2.88      1.14 o 
   0   6   6        0.03       -0.46      1.16 o 
   1   6   6       64.03       63.99      1.89 o 
   2   6   6       82.19       77.49      1.52 o 
   3   6   6       44.09       47.94      1.32 o 
   4   6   6        8.38        5.51      1.41 o 
   5   6   6       40.38       30.36      1.82 o 
   6   6   6       46.10       44.25      2.08 o 
   7   6   6       21.18       23.03      1.31 o 
  -6   7   6        7.70        8.76      1.60 o 
  -5   7   6       97.43      111.30      2.37 o 
  -4   7   6       17.21       14.74      1.01 o 
  -3   7   6        1.73        2.12      0.90 o 
  -2   7   6       57.52       54.77      1.38 o 
  -1   7   6        1.20       -0.17      0.87 o 
   0   7   6       47.80       40.45      1.72 o 
   1   7   6        5.13        5.86      1.20 o 
   2   7   6       92.77       86.12      3.40 o 
   3   7   6       17.65       15.99      1.14 o 
   4   7   6       31.14       29.90      1.89 o 
   5   7   6        3.46        0.21      1.49 o 
  -5   8   6        5.22        4.09      1.09 o 
  -4   8   6        0.05       -0.50      0.93 o 
  -3   8   6       16.49       19.41      1.17 o 
  -2   8   6        4.07        3.00      0.94 o 
  -1   8   6        5.54        7.17      0.96 o 
   0   8   6       82.09       76.25      2.10 o 
   1   8   6        0.05        0.28      0.96 o 
   2   8   6       33.16       36.53      1.32 o 
   3   8   6        7.42        9.34      2.01 o 
   4   8   6        0.36        2.51      1.58 o 
   5   8   6        5.08        4.99      1.48 o 
  -4   9   6        0.25        0.26      1.33 o 
  -3   9   6        0.69       -1.40      1.60 o 
  -2   9   6       10.22       10.96      1.81 o 
  -1   9   6       21.71       12.71      1.80 o 
   0   9   6        9.72        7.65      1.05 o 
   1   9   6       16.28       15.87      1.41 o 
   2   9   6       28.10       31.74      2.21 o 
   3   9   6       16.43       14.61      1.14 o 
   4   9   6        5.30        5.46      1.67 o 
  -2  10   6       25.79       34.70      2.09 o 
  -1  10   6       12.97       18.43      1.67 o 
   0  10   6        5.67        4.07      1.59 o 
   1  10   6       46.58       50.05      2.28 o 
   2  10   6       15.12       13.72      1.82 o 
  -8   1   7        9.77       12.07      1.22 o 
  -7   1   7       12.01       13.53      1.11 o 
  -6   1   7       15.00        8.58      0.91 o 
  -5   1   7       59.99       56.73      1.34 o 
  -4   1   7       69.83       59.31      1.28 o 
  -3   1   7       43.87       41.76      1.13 o 
  -2   1   7       12.34        7.27      0.75 o 
  -1   1   7       44.09       40.75      0.98 o 
   0   1   7        0.79        0.40      0.65 o 
   1   1   7        0.02        1.03      0.53 o 
   2   1   7      230.88      242.69      1.86 o 
   3   1   7      146.41      135.09      1.15 o 
   4   1   7       19.83       18.82      1.08 o 
   5   1   7       10.81       11.53      2.77 o 
   6   1   7        7.78        6.90      1.17 o 
   7   1   7       14.94       18.03      1.34 o 
   8   1   7        0.41       -0.48      1.24 o 
  -8   2   7       15.41       12.78      1.26 o 
  -7   2   7       47.23       47.18      1.42 o 
  -6   2   7        0.10        0.47      0.80 o 
  -5   2   7      237.56      232.53      2.24 o 
  -4   2   7       16.51       14.58      0.89 o 
  -3   2   7       99.98       93.73      1.41 o 
  -2   2   7      297.77      301.49      4.24 o 
  -1   2   7       77.54       72.88      1.19 o 
   0   2   7      174.22      164.58      3.05 o 
   1   2   7       40.57       42.26      0.99 o 
   2   2   7       95.92       94.12      1.07 o 
   3   2   7      242.78      246.77      2.16 o 
   4   2   7       66.34       61.09      1.08 o 
   5   2   7       95.20       95.73      1.71 o 
   6   2   7        3.55        5.70      1.02 o 
   7   2   7        5.18        1.84      1.20 o 
   8   2   7        4.89        4.82      1.31 o 
  -8   3   7       22.31       26.24      1.90 o 
  -7   3   7        7.41       10.54      1.66 o 
  -6   3   7        6.45        6.03      1.54 o 
  -5   3   7        1.10        1.54      1.26 o 
  -4   3   7      181.69      183.59      2.99 o 
  -3   3   7       80.32       81.48      2.10 o 
  -2   3   7       15.07       15.31      1.42 o 
  -1   3   7      150.79      146.18      2.49 o 
   0   3   7       41.09       38.88      1.64 o 
   1   3   7      509.54      500.46      4.24 o 
   2   3   7       61.37       62.36      1.22 o 
   3   3   7      400.94      383.71      3.92 o 
   4   3   7        0.92        0.48      0.81 o 
   5   3   7        2.35        3.32      1.19 o 
   6   3   7        4.01        2.60      1.99 o 
   7   3   7        1.67        2.41      1.14 o 
  -7   4   7       68.01       76.40      2.59 o 
  -6   4   7      105.45      103.00      2.60 o 
  -5   4   7      102.19       98.67      2.56 o 
  -4   4   7      155.96      150.27      2.78 o 
  -3   4   7        0.55        0.42      0.78 o 
  -2   4   7        4.22        2.77      1.34 o 
  -1   4   7     2014.01     2022.21      8.48 o 
   0   4   7        3.76        4.37      1.43 o 
   1   4   7      465.23      481.88      4.31 o 
   2   4   7       32.03       30.90      1.63 o 
   3   4   7        7.71        8.68      0.95 o 
   4   4   7       32.82       38.65      1.25 o 
   5   4   7        2.07        4.06      1.28 o 
   6   4   7       27.31       32.25      3.43 o 
   7   4   7        0.02       -1.64      1.64 o 
  -7   5   7        3.14        0.48      1.43 o 
  -6   5   7       10.83       12.47      1.55 o 
  -5   5   7        1.38        0.65      1.49 o 
  -4   5   7       23.89       23.84      1.63 o 
  -3   5   7       83.24       80.39      1.48 o 
  -2   5   7      276.65      271.89      3.56 o 
  -1   5   7      118.23      122.80      2.56 o 
   0   5   7      259.86      258.47      3.36 o 
   1   5   7       38.26       38.81      1.70 o 
   2   5   7      102.26       95.50      2.28 o 
   3   5   7        7.06        5.49      0.98 o 
   4   5   7       15.40       11.02      1.06 o 
   5   5   7        0.10        1.59      1.31 o 
   6   5   7        3.46        4.85      1.52 o 
   7   5   7       13.73       10.06      1.15 o 
  -6   6   7       29.93       29.01      1.76 o 
  -5   6   7      126.61      135.10      3.01 o 
  -4   6   7       19.90       24.32      1.24 o 
  -3   6   7      144.37      156.80      1.99 o 
  -2   6   7       35.70       36.55      1.72 o 
  -1   6   7      154.44      157.30      2.79 o 
   0   6   7      438.77      433.13      4.33 o 
   1   6   7       68.41       71.16      2.19 o 
   2   6   7       27.56       27.77      1.94 o 
   3   6   7       69.64       70.04      1.59 o 
   4   6   7       14.94        9.06      1.53 o 
   5   6   7       10.88       10.87      1.54 o 
   6   6   7        2.14        5.21      1.69 o 
  -6   7   7        3.45        2.16      1.60 o 
  -5   7   7       28.93       27.60      1.78 o 
  -4   7   7        1.30        1.07      0.87 o 
  -3   7   7        1.21        0.65      0.96 o 
  -2   7   7       22.33       21.48      1.50 o 
  -1   7   7       13.55       12.51      1.47 o 
   0   7   7       69.09       61.00      2.00 o 
   1   7   7        0.09       -0.61      1.29 o 
   2   7   7       17.27       18.91      1.22 o 
   3   7   7        0.19        1.16      1.08 o 
   4   7   7        9.15        7.46      1.64 o 
   5   7   7       17.39       15.47      1.79 o 
  -4   8   7       57.36       67.23      4.82 o 
  -3   8   7       81.60       95.97      3.42 o 
  -2   8   7       69.93       65.00      2.26 o 
  -1   8   7        5.47        7.66      1.43 o 
   0   8   7       11.85       13.93      1.58 o 
   1   8   7       64.15       57.87      1.58 o 
   2   8   7       66.65       69.74      1.67 o 
   3   8   7        0.01        0.01      0.92 o 
   4   8   7        2.14        3.28      1.64 o 
  -3   9   7        0.55        1.59      0.96 o 
  -2   9   7       12.90       14.24      1.15 o 
  -1   9   7        0.95        0.82      1.36 o 
   0   9   7        0.10        2.30      1.41 o 
   1   9   7        2.48        0.74      2.08 o 
   2   9   7        0.05        1.50      1.55 o 
   3   9   7        0.51       -1.09      1.09 o 
  -7   0   8      280.09      254.15      3.83 o 
  -6   0   8      107.89      105.40      2.52 o 
  -5   0   8       41.10       49.40      1.85 o 
  -4   0   8      128.67      138.01      2.59 o 
  -3   0   8      123.81      117.10      2.32 o 
  -2   0   8      650.06      606.10      4.59 o 
  -1   0   8        0.17        0.63      1.14 o 
   0   0   8      383.56      333.00      3.36 o 
   1   0   8        1.07        1.93      0.71 o 
   2   0   8      111.03      110.62      3.79 o 
   3   0   8      130.20      147.52      4.18 o 
   4   0   8       50.81       44.34      1.84 o 
   5   0   8        1.39        3.26      1.29 o 
   6   0   8        0.02        1.50      1.59 o 
   7   0   8        3.33        0.13      1.67 o 
  -7   1   8        6.66        7.67      1.08 o 
  -6   1   8       33.15       32.57      1.26 o 
  -5   1   8       61.51       60.39      1.36 o 
  -4   1   8       17.47       17.00      1.07 o 
  -3   1   8       15.37       15.96      0.98 o 
  -2   1   8       32.50       28.00      1.02 o 
  -1   1   8        0.75        1.24      0.73 o 
   0   1   8      130.50      128.57      1.80 o 
   1   1   8        2.51        1.42      0.74 o 
   2   1   8       51.04       43.27      0.79 o 
   3   1   8       83.54       81.91      1.02 o 
   4   1   8       12.67       12.92      1.01 o 
   5   1   8       48.40       49.98      1.45 o 
   6   1   8       42.48       38.49      1.49 o 
   7   1   8       32.20       35.71      1.62 o 
  -7   2   8       53.30       49.56      8.43 o 
  -6   2   8      124.50      126.15      1.93 o 
  -5   2   8       91.63       97.07      4.12 o 
  -4   2   8       27.42       28.10      1.07 o 
  -3   2   8      224.05      227.18      8.57 o 
  -2   2   8       30.62       25.89      0.95 o 
  -1   2   8       44.19       44.72      1.09 o 
   0   2   8       68.25       67.99      1.89 o 
   1   2   8      217.30      215.98      3.04 o 
   2   2   8       78.39       78.33      1.38 o 
   3   2   8       19.97       17.34      1.39 o 
   4   2   8       71.86       77.26      1.56 o 
   5   2   8      112.48      100.96      1.81 o 
   6   2   8        0.77        2.33      1.80 o 
   7   2   8        6.45        4.69      1.16 o 
  -7   3   8        9.90       10.54      1.93 o 
  -6   3   8        5.74        6.38      1.58 o 
  -5   3   8        7.85        9.76      1.54 o 
  -4   3   8        0.32       -0.60      1.30 o 
  -3   3   8      155.64      153.23      2.87 o 
  -2   3   8       42.70       41.11      1.78 o 
  -1   3   8       22.77       16.78      1.44 o 
   0   3   8       78.55       80.26      2.12 o 
   1   3   8      297.50      315.89      3.70 o 
   2   3   8       20.18       18.84      1.54 o 
   3   3   8       43.63       43.34      2.29 o 
   4   3   8       25.28       25.24      1.99 o 
   5   3   8        3.79        3.51      1.01 o 
   6   3   8        2.75        5.48      2.89 o 
   7   3   8        0.63        1.64      1.24 o 
  -7   4   8       42.10       50.48      2.42 o 
  -6   4   8       55.75       68.52      2.57 o 
  -5   4   8        0.05       -0.52      1.26 o 
  -4   4   8       55.54       57.49      2.17 o 
  -3   4   8       35.23       37.20      1.88 o 
  -2   4   8      120.74      122.55      2.69 o 
  -1   4   8       51.07       47.44      1.85 o 
   0   4   8      136.83      137.52      2.68 o 
   1   4   8        0.83        1.42      1.29 o 
   2   4   8        1.84        2.64      1.40 o 
   3   4   8        1.38        1.74      0.95 o 
   4   4   8        0.14        0.71      0.89 o 
   5   4   8        6.40        6.12      1.23 o 
   6   4   8        0.34        0.94      1.44 o 
  -6   5   8        2.35        1.04      1.34 o 
  -5   5   8        3.28        4.85      1.70 o 
  -4   5   8       51.71       57.86      2.24 o 
  -3   5   8       37.73       39.23      1.92 o 
  -2   5   8       10.70       12.90      1.58 o 
  -1   5   8        8.03        9.40      1.38 o 
   0   5   8       95.07       96.31      2.38 o 
   1   5   8      382.53      401.00      4.34 o 
   2   5   8       25.19       27.55      1.70 o 
   3   5   8       47.20       51.35      1.46 o 
   4   5   8       53.32       57.15      1.73 o 
   5   5   8        0.66        4.24      1.39 o 
   6   5   8        2.05        2.69      1.36 o 
  -5   6   8        0.94        3.28      1.52 o 
  -4   6   8        3.42        1.41      1.55 o 
  -3   6   8       70.84       67.11      2.27 o 
  -2   6   8       15.79       18.00      1.62 o 
  -1   6   8        6.91        5.42      1.30 o 
   0   6   8       34.75       35.29      1.84 o 
   1   6   8       19.59       20.76      1.68 o 
   2   6   8      222.78      224.53      3.49 o 
   3   6   8       53.53       53.02      1.49 o 
   4   6   8       12.64       10.17      1.21 o 
   5   6   8        0.29        3.73      1.45 o 
  -4   7   8       33.24       30.49      1.92 o 
  -3   7   8       51.44       54.56      2.03 o 
  -2   7   8       13.23       15.98      1.62 o 
  -1   7   8       12.71       19.03      1.54 o 
   0   7   8       64.68       69.84      2.27 o 
   1   7   8        1.87       -0.39      1.25 o 
   2   7   8       97.04      112.25      2.22 o 
   3   7   8       26.66       25.90      2.42 o 
   4   7   8       12.92        8.89      1.56 o 
  -3   8   8        0.14        1.64      1.25 o 
  -2   8   8       94.05       94.34      2.51 o 
  -1   8   8        4.81        3.30      1.47 o 
   0   8   8       51.37       57.15      2.23 o 
   1   8   8        6.55        4.69      1.27 o 
   2   8   8       19.85       18.87      1.24 o 
   3   8   8       13.70       17.35      1.30 o 
  -6   1   9        2.12        3.85      1.02 o 
  -5   1   9      171.15      158.53      2.47 o 
  -4   1   9      121.74      118.07      1.83 o 
  -3   1   9        7.05       10.16      0.93 o 
  -2   1   9      158.80      166.87      1.97 o 
  -1   1   9       36.80       36.98      1.13 o 
   0   1   9      222.39      229.97      2.17 o 
   1   1   9        0.08        0.16      0.82 o 
   2   1   9      125.75      123.92      1.40 o 
   3   1   9       58.47       58.94      1.16 o 
   4   1   9       47.01       50.25      1.39 o 
   5   1   9       12.62       13.56      1.20 o 
   6   1   9        3.58        4.06      1.11 o 
  -6   2   9       46.94       47.38      2.08 o 
  -5   2   9        0.36       -0.13      1.51 o 
  -4   2   9      161.44      155.45      2.96 o 
  -3   2   9       46.77       44.84      1.86 o 
  -2   2   9       45.88       50.47      1.93 o 
  -1   2   9        0.03        0.19      1.15 o 
   0   2   9       83.51       89.70      2.22 o 
   1   2   9      143.71      148.27      2.78 o 
   2   2   9      107.63      104.66      2.48 o 
   3   2   9        3.46        5.60      0.92 o 
   4   2   9       11.75       13.21      1.42 o 
   5   2   9        3.87        5.64      1.55 o 
   6   2   9        2.04        0.89      1.74 o 
  -6   3   9       82.02       82.03      2.67 o 
  -5   3   9        5.82        9.62      1.67 o 
  -4   3   9      125.29      134.86      2.98 o 
  -3   3   9       60.95       67.82      2.29 o 
  -2   3   9        8.49        8.59      1.50 o 
  -1   3   9      301.07      302.22      3.80 o 
   0   3   9       35.68       32.43      1.80 o 
   1   3   9        5.85        4.01      1.42 o 
   2   3   9      116.11      112.67      2.56 o 
   3   3   9        8.10        9.68      1.56 o 
   4   3   9       66.79       66.59      1.99 o 
   5   3   9        0.11       -0.76      0.94 o 
   6   3   9        8.63       13.41      2.92 o 
  -6   4   9      143.42      156.74      3.44 o 
  -5   4   9       93.97      100.34      2.81 o 
  -4   4   9        0.02       -1.49      1.49 o 
  -3   4   9      156.08      144.35      2.96 o 
  -2   4   9        0.02        2.15      1.46 o 
  -1   4   9       29.05       31.94      1.77 o 
   0   4   9      175.39      176.10      3.13 o 
   1   4   9        6.55        5.09      1.47 o 
   2   4   9       49.75       49.92      2.01 o 
   3   4   9       22.31       22.20      1.95 o 
   4   4   9        6.66        8.70      1.37 o 
   5   4   9        0.21        1.78      1.72 o 
  -5   5   9      129.91      144.09      3.32 o 
  -4   5   9        4.43        3.57      1.63 o 
  -3   5   9        0.69       -0.90      1.28 o 
  -2   5   9      103.12      106.52      2.70 o 
  -1   5   9       48.88       48.52      2.07 o 
   0   5   9        0.35       -1.52      1.52 o 
   1   5   9       57.36       56.77      2.07 o 
   2   5   9       22.65       26.74      1.86 o 
   3   5   9        0.04       -0.08      1.03 o 
   4   5   9       11.12       13.90      1.68 o 
   5   5   9       14.23       16.10      1.72 o 
  -4   6   9       75.58       79.09      2.60 o 
  -3   6   9       13.85       15.86      1.77 o 
  -2   6   9       59.61       58.57      2.31 o 
  -1   6   9        2.24        2.39      1.28 o 
   0   6   9        6.90        5.80      1.34 o 
   1   6   9       31.63       26.25      1.89 o 
   2   6   9       33.04       33.79      2.05 o 
   3   6   9        0.95       -0.10      1.45 o 
   4   6   9        3.20        4.28      1.35 o 
  -3   7   9       16.11       21.72      1.90 o 
  -2   7   9       32.90       34.35      2.02 o 
  -1   7   9        0.73        0.51      1.22 o 
   0   7   9        1.35        1.98      1.47 o 
   1   7   9        9.37        7.04      1.54 o 
   2   7   9        4.64        3.03      1.50 o 
   3   7   9        1.77        1.97      1.05 o 
  -5   0  10        6.06        2.99      1.47 o 
  -4   0  10       53.44       47.48      1.90 o 
  -3   0  10       64.51       57.21      2.01 o 
  -2   0  10        2.01        2.11      1.31 o 
  -1   0  10       68.22       64.59      2.00 o 
   0   0  10      152.24      156.19      2.80 o 
   1   0  10       78.25       74.96      2.14 o 
   2   0  10       56.79       56.13      1.93 o 
   3   0  10       14.45       14.94      1.26 o 
   4   0  10        1.85        0.27      1.43 o 
   5   0  10       41.11       42.78      2.16 o 
  -5   1  10       16.23       16.02      4.18 o 
  -4   1  10        4.26        2.89      0.85 o 
  -3   1  10        0.14       -0.76      0.76 o 
  -2   1  10      118.26      118.64      2.64 o 
  -1   1  10       80.94       77.02      2.12 o 
   0   1  10       16.76       16.60      1.44 o 
   1   1  10        6.16        4.63      1.20 o 
   2   1  10        0.19        0.09      1.38 o 
   3   1  10      102.01      102.53      3.41 o 
   4   1  10       33.25       31.59      2.87 o 
   5   1  10        2.81       -0.81      1.13 o 
  -5   2  10       15.56       16.40      1.69 o 
  -4   2  10        0.61       -0.05      1.47 o 
  -3   2  10        8.81        5.95      1.44 o 
  -2   2  10       56.69       59.33      2.08 o 
  -1   2  10        6.71        6.10      1.26 o 
   0   2  10        0.04       -0.81      1.35 o 
   1   2  10       95.95       92.08      2.50 o 
   2   2  10       10.53        8.85      1.08 o 
   3   2  10       30.33       32.58      1.41 o 
   4   2  10       52.15       49.49      3.56 o 
   5   2  10        0.33        2.78      0.98 o 
  -5   3  10        5.43        6.94      1.83 o 
  -4   3  10      145.41      149.70      3.25 o 
  -3   3  10       19.11       19.93      1.80 o 
  -2   3  10       41.45       41.85      2.05 o 
  -1   3  10       65.28       62.46      2.28 o 
   0   3  10        6.04        2.70      1.32 o 
   1   3  10        0.05       -0.50      1.52 o 
   2   3  10      156.69      165.19      3.16 o 
   3   3  10       18.30       22.09      1.78 o 
   4   3  10        2.54        1.69      1.10 o 
  -4   4  10        0.97       -0.12      1.40 o 
  -3   4  10       27.53       34.98      2.03 o 
  -2   4  10        0.22       -0.90      1.39 o 
  -1   4  10       11.83       11.67      1.68 o 
   0   4  10       26.73       24.99      1.86 o 
   1   4  10        0.09        0.00      1.37 o 
   2   4  10        1.73        2.33      1.48 o 
   3   4  10        7.98       11.04      1.17 o 
   4   4  10        3.08        2.30      1.36 o 
  -3   5  10       92.84      104.20      2.93 o 
  -2   5  10       25.48       27.08      1.95 o 
  -1   5  10       40.86       41.06      2.12 o 
   0   5  10       41.16       47.44      2.25 o 
   1   5  10        0.12       -0.31      1.58 o 
   2   5  10        9.51       11.79      1.72 o 
   3   5  10       19.29       21.94      1.25 o 
  -2   6  10       15.15       12.12      1.55 o 
  -1   6  10       13.14       13.15      1.74 o 
   0   6  10        4.79        5.32      1.60 o 
   1   6  10       23.75       21.76      1.97 o 
   2   6  10        0.00       -0.11      1.73 o 
  -4   1  11       16.37       13.94      1.59 o 
  -3   1  11      104.85      109.05      2.79 o 
  -2   1  11       34.59       34.81      1.79 o 
  -1   1  11       12.43       15.24      1.45 o 
   0   1  11        0.31        1.48      1.46 o 
   1   1  11       69.73       75.63      2.28 o 
   2   1  11       12.20        9.52      1.46 o 
   3   1  11        3.16        6.92      1.57 o 
  -3   2  11        0.08        0.32      1.40 o 
  -2   2  11        7.39        8.62      1.65 o 
  -1   2  11        2.71        2.97      1.28 o 
   0   2  11       25.76       24.52      1.69 o 
   1   2  11        2.80       -0.17      1.47 o 
   2   2  11       14.64       14.85      1.51 o 
   3   2  11        0.05        1.03      1.55 o 
  -3   3  11       54.80       61.69      2.26 o 
  -2   3  11       12.84       13.51      1.50 o 
  -1   3  11        6.95        7.67      1.71 o 
   0   3  11        0.03        0.11      1.44 o 
   1   3  11       18.32       20.90      1.79 o 
   2   3  11        0.76        0.41      1.62 o 
  -2   4  11       24.92       27.38      1.83 o 
  -1   4  11        2.56        0.43      1.42 o 
   0   4  11        6.97       10.74      1.75 o 
   1   4  11       23.18       21.78      1.93 o 
                                                 
